# Supplementary material for: Ancestry effects on type 2 diabetes genetic risk inference in Hispanic/Latino populations
Source: BMC Med Genet. 2020 Jun 25;21(Suppl 2):132. doi: 10.1186/s12881-020-01068-0 (PMC7315475; doi:10.1186/s12881-020-01068-0)
Supplement: Supplementary file 1 — Additional file 1: Table S1. Summary statistics for type 2 diabetes (T2D) SNP associations from the EBI-NHGRI GWAS Catalog used for PRS calculations. [file 12881_2020_1068_MOESM1_ESM.xlsx]

## Sheet: Sheet1
rsID1	Chr2	Pos2	Risk Allele3	P-value4	OR5	LD-Pruned6	Gene(s)7	PubMed ID8
rs5945326	X	153634467	A	3e-10	1.27	Y	DUSP9	20581827
rs17106184	1	50444313	G	4e-09	1.1	Y	FAF1	24509480
rs11165354	1	91728765	A	4e-06	1.17	Y	TGFBR3	23209189
rs7542900	1	94604485	C	6e-06	1.16	Y	SLC44A3, F3	22238593
rs10923931	1	119975336	T	4e-08	1.13	Y	NOTCH2, ADAM30	18372903
rs2075423	1	213981376	G	2e-06	1.08	Y	PROX1	24509480
rs2820446	1	219575476	C	2e-06	1.05		LYPLAL1	24509480
rs6426514	1	228744368	A	2e-06	1.51	Y	RHOU	23300278
rs12027542	1	233204408	A	4e-07	1.41	Y	PCNXL2	21490949
rs679992	1	241024982	T	1e-06	1.09	Y	intergenic	25102180
rs10190052	2	646674	C	2e-07	1.07	Y	TMEM18	24509480
rs11677370	2	3793830	T	3e-06	1.35	Y	intergenic	21490949
rs12613372	2	30845153	G	2e-07	1.24	Y	GALNT14, CAPN13	25102180
rs7578597	2	43505684	T	1e-09	1.15	Y	THADA	18372903
rs243088	2	60341610	T	3e-06	1.09		BCL11A	24509480
rs243021	2	60357684	A	3e-15	1.08	Y	BCL11A	20581827
rs73954691	2	127663671	G	3e-06	2.6	Y	LIMS2	25483131
rs6723108	2	134722410	T	7e-08	1.27	Y	TMEM163	23209189
rs7560163	2	150781422	C	7e-09	1.33		RBM43, RND3	22238593
rs3923113	2	164645339	A	1e-08	1.09	Y	GRB14	21874001
rs2943640	2	226228869	C	7e-09	1.09	Y	IRS1	24509480
rs17036101	3	12236345	G	2e-07	1.15		SYN2, PPARG	18372903
rs13081389	3	12248301	A	2e-07	1.24	Y	PPARG	20581827
rs1801282	3	12351626	C	2e-06	1.14		PPARG	17463246
rs6780569	3	23156993	G	4e-07	1.17		UBE2E2	23945395
rs7612463	3	23294959	C	7e-09	1.1		UBE2E2	24509480
rs831571	3	64062621	c	8e-11	1.09		PSMD6	22158537
rs4607103	3	64726228	C	1e-08	1.09		ADAMTS9	18372903
rs2063640	3	102484201	A	3e-06	1.23		ZPLD1	21490949
rs11708067	3	123346931	A	6e-08	1.25	Y	ADCY5	22693455
rs11717195	3	123363551	T	2e-08	1.09		ADCY5	24509480
rs3773506	3	142712158	C	9e-06	1.81		PLS1	21490949
rs7630877	3	179943530	A	7e-06	1.32		PEX5L	21490949
rs4402960	3	185793899	T	9e-16	1.14		IGF2BP2	17463246
rs1470579	3	185811292	C	2e-09	1.14		IGF2BP2	20581827
rs6769511	3	185812502	C	1e-09	1.23		IGF2BP2	18711366
rs1374910	3	185813873	T	1e-07	1.24	Y	IGF2BP2	21573907
rs16861329	3	186948673	C	9e-06	1.03	Y	ST64GAL1	24509480
rs6808574	3	188022735	C	6e-09	1.07		LPP	24509480
rs6815464	4	1316113	C	2e-20	1.13		MAEA	22158537
rs4458523	4	6288259	G	2e-09	1.09		WFS1	24509480
rs1801214	4	6301295	T	3e-08	1.13		WFS1	20581827
rs7659604	4	121744359	T	9e-06	1.35		NR	17554300
rs6813195	4	152599323	C	4e-14	1.08		TMEM154	24509480
rs702634	5	53975590	A	7e-09	1.06		ARL15	24509480
rs10461617	5	56808481	A	4e-06	1.17		MAP3K1	23209189
rs4457053	5	77129124	G	3e-12	1.08		ZBED3	20581827
rs319598	5	134904545	C	2e-06	1.05		PCBD2	24509480
rs17053082	5	155967220	T	4e-07	1.49		intergenic	23300278
rs9295474	6	20652486	G	9e-06	1.16		CDKAL1	21490949
rs4712523	6	20657333	G	7e-20	1.27		CDKAL1	19401414
rs4712524	6	20657634	G	3e-10	1.22		CDKAL1	18711366
rs10946398	6	20660803	C	1e-08	1.16		CDKAL1	17463249
rs7754840	6	20661019	C	4e-11	1.12		CDKAL1	17463246
rs7756992	6	20679478	G	8e-09	1.2		CDKAL1	17460697
rs10440833	6	20687890	A	2e-22	1.25		CDKAL1	20581827
rs6931514	6	20703721	G	1e-11	1.25		CDKAL1	18372903
rs9465871	6	20717024	C	3e-07	1.18		CDKAL1	17554300
rs2244020	6	31379674	G	1e-06	1.11		HLA-B	25102180
rs3916765	6	32717773	A	1e-06	1.21		HLA-DQA2	22693455
rs9470794	6	38139068	C	2e-10	1.12		ZFAND3	22158537
rs1535500	6	39316274	T	2e-08	1.08		KCNK16	22158537
rs9472138	6	43844025	T	4e-06	1.06		VEGFA	18372903
rs1048886	6	70579486	G	3e-08	1.54		C6orf57	21490949
rs4273712	6	126643364	G	3e-06	1.05		C6orf173	24509480
rs6937795	6	136970143	A	7e-06	1.04		IL20RA	24509480
rs642858	6	139952510	A	2e-06	1.35		intergenic	21490949
rs7795991	7	13861106	G	7e-07	1.05		ETV1	24509480
rs17168486	7	14858657	T	3e-07	1.13		DGKB	24509480
rs864745	7	28140937	T	5e-14	1.1		JAZF1	18372903
rs849134	7	28156603	A	3e-09	1.13		JAZF1	20581827
rs849135	7	28156794	G	2e-09	1.12		JAZF1	24509480
rs10231619	7	43280995	T	4e-06	1.13		HECW1	25102180
rs7636	7	100892456	A	5e-06	1.85		ACHE	21490949
rs6467136	7	127524904	G	5e-11	1.11		PAX4, GCC1	22158537
rs10229583	7	127606849	G	2e-10	1.14		ARF5, PAX4, SND1	23532257
rs791595	7	128222749	A	3e-13	1.17		MIR129, LEP	23945395
rs972283	7	130782095	G	2e-10	1.07		KLF14	20581827
rs516946	8	41661730	C	2e-07	1.1		ANK1	24509480
rs7003257	8	67701155	T	9e-06	1.1		CPA6	25102180
rs17359493	8	94844683	G	1e-07	1.13		INTS8	25102180
rs7845219	8	94925274	T	6e-08	1.08		TP53INP1	24509480
rs896854	8	94948283	T	1e-09	1.06		TP53INP1	20581827
rs13266634	8	117172544	C	6e-08	1.18		SLC30A8	17293876
rs3802177	8	117172786	G	1e-08	1.15		SLC30A8	20581827
rs1561927	8	128555832	C	1e-07	1.06		TMEM75	24509480
rs4527850	8	133184606	T	2e-06	1.23		WISP1	23300278
rs5219	9	22029548	T	7e-11	1.14		KCNJ11	17463246
rs2383208	9	22132077	A	2e-29	1.34		CDKN2A, CDKN2B	19401414
rs11257655	10	12265895	T	7e-09	1.15		CDC123	22961080
rs10906115	10	12272998	A	1e-08	1.13		CDC123, CAMK1D	20862305
rs12779790	10	12286011	G	1e-10	1.11		CDC123, CAMK1D	18372903
rs2812533	10	69692529	C	5e-06	1.07		C10orf35	24509480
rs12571751	10	79182874	A	2e-10	1.09		ZMIZ1	24509480
rs10788575	10	88008827	A	9e-06	1.06		PTEN	24509480
rs6583826	10	92588073	G	7e-06	1.18		KIF11	21490949
rs1111875	10	92703125	C	6e-10	1.13		HHEX	17463246
rs5015480	10	92705802	C	5e-06	1.13		HHEX	17463249
rs34872471	10	112994312	C	8e-08	1.32		TCF7L2	25483131
rs7901695	10	112994329	C	1e-48	1.37		TCF7L2	17463249
rs4506565	10	112996282	T	5e-12	1.36		TCF7L2	17554300
rs10886471	10	119389891	C	7e-09	1.12		GRK5	22961080
rs10510110	10	122432914	C	1e-07	1.05		PLEKHA1	24509480
rs10741243	10	131149699	G	5e-06	1.75		TCERG1L	21490949
rs3842770	11	2157440	A	3e-08	1.14		INS-IGF2	25102180
rs11043007	11	2183058	G	1e-07	1.19		ASCL2, TH	25102180
rs231362	11	2670241	G	3e-13	1.08		KCNQ1	20581827
rs231356	11	2684113	T	4e-08	1.09		KCNQ1	25102180
rs2237892	11	2818521	C	2e-42	1.45		KCNQ1	18711367
rs163182	11	2822986	C	2e-17	1.28		KCNQ1	21799836
rs163184	11	2825839	G	2e-14	1.09		KCNQ1	24509480
rs2283228	11	2828300	A	1e-10	1.2		KCNQ1	25102180
rs2237895	11	2835964	C	1e-09	1.29		KCNQ1	20174558
rs2237897	11	2837316	C	1e-16	1.33		KCNQ1	18711366
rs2722769	11	11206827	C	2e-06	1.35		GALNTL4, LOC729013	22238593
rs5215	11	17387083	C	5e-11	1.14		KCNJ11	17463249
rs9300039	11	41893816	C	6e-08	1.48		intergenic	17463248
rs1552224	11	72722053	A	1e-22	1.14		CENTD2	20581827
rs1387153	11	92940662	T	8e-15	1.09		MTNR1B	20581827
rs10830963	11	92975544	G	2e-07	1.11		MTNR1B	24509480
rs7107217	11	129603795	C	3e-07	1.18		TMEM45B, BARX2	22238593
rs10842994	12	27812217	C	8e-06	1.09		KLHDC5	24509480
rs12304921	12	50963759	G	7e-06	2.5		NR	17554300
rs1153188	12	54705212	A	2e-07	1.08		DCD	18372903
rs1531343	12	65781114	C	4e-09	1.1		HMGA2	20581827
rs2261181	12	65818538	T	4e-08	1.16		HMGA2	24509480
rs343092	12	65857160	T	9e-09	1.16		HMGA2	25102180
rs1495377	12	71183321	G	7e-06	1.28		NR	17554300
rs4760790	12	71241014	A	4e-06	1.11		LGR5, TSPAN8	20581827
rs7961581	12	71269322	C	1e-09	1.09		LGR5, TSPAN8	18372903
rs7305618	12	120965129	C	2e-08	1.14		HNF1A	21573907
rs12427353	12	120989098	G	4e-06	1.12		HNF1A	24509480
rs7957197	12	121022883	T	2e-08	1.07		HNF1A	20581827
rs1727313	12	123156306	C	1e-08	1.06		MPHOSPH9	24509480
rs10507349	13	26207391	G	2e-07	1.06		RNF6	24509480
rs1359790	13	80143021	G	6e-09	1.15		SPRY2	20862305
rs730570	14	100676553	G	8e-06	1.14		C14orf70	21573907
rs7403531	15	38530704	T	4e-09	1.1	Y	RASGRP1	22961080
rs335810	15	60076007	A	7e-06	1.1	Y	ANXA2	25102180
rs7163757	15	62099409	C	4e-06	1.06		C2CD4A	24509480
rs7172432	15	62104190	A	9e-14	1.11		C2CD4A	20818381
rs1436955	15	62112183	C	7e-07	1.13	Y	C2CD4B	20862305
rs7178572	15	77454848	G	1e-08	1.11		HMG20A	22693455
rs7119	15	77485290	T	5e-07	1.24	Y	HMG20A	21490949
rs11634397	15	80139880	G	2e-09	1.06	Y	ZFAND6	20581827
rs2028299	15	89831025	C	2e-11	1.1	Y	AP3S2	21874001
rs8042680	15	90978107	A	2e-10	1.07		PRC1	20581827
rs12899811	15	91000846	G	6e-07	1.09	Y	PRC1	24509480
rs8050136	16	53782363	A	1e-12	1.17		FTO	17463248
rs9936385	16	53785257	C	1e-12	1.13		FTO	24509480
rs9939609	16	53786615	A	2e-07	1.34		FTO	17554300
rs11642841	16	53811575	A	3e-08	1.13	Y	FTO	20581827
rs17797882	16	79373021	T	9e-07	1.08	Y	WWOX	22158537
rs623323	17	796780	T	4e-06	1.28	Y	NXN	23300278
rs312457	17	7037074	G	8e-13	1.2	Y	SLC16A13	23945395
rs4430796	17	37738049	G	2e-06	1.14	Y	HNF1B, TCF2	20581827
rs10460009	18	2948031	C	9e-06	1.35	Y	LPIN2	21490949
rs8090011	18	7068463	G	8e-09	1.13		LAMA1	22693455
rs275856	18	24259188	T	1e-06	1.51	Y	OSBPL1A	25483131
rs12970134	18	60217517	A	3e-08	1.08	Y	MC4R	24509480
rs3786897	19	33402102	A	1e-08	1.1	Y	PEPD	22158537
rs6017317	20	44318326	G	1e-11	1.09		FITM2, R3HDML, HNF4A	22158537
rs4812829	20	44360627	A	3e-10	1.09	Y	HNF4A	21874001
rs328506	20	57454548	C	2e-06	1.11	Y	CTCFL, RBM38, HMG1L1, PCK1	23300278
rs2833610	21	32012873	A	4e-06	1.17	Y	HUNK	21490949
1T2D-associated SNP identifier numbers, from the NCBI Single Nucleotide Polymorphism database (dbSNP https://www.ncbi.nlm.nih.gov/projects/SNP/).
2Chromosomal locations for the T2D-associated SNPS, corresponding to the GRh37/h19 version of the human genome reference sequence.
3Identity of the risk alleles (nucleotide variants) that are associated with higher risk of T2D for each SNP. Risk allele identities are shown here for the positive DNA strand.
4P-value for the T2D-associated SNPs
5Odds ratio or effect size for the T2D-associated SNPs
6Rows containing a “Y” were retained after LD pruning
7HGNC gene symbols for the genes considered to be influenced by the T2D-associated SNPs, according to each study.
8NCBI PubMed identifier numbers for the publications where each T2D-associated SNP was reported
